# Supplementary material for: Half Way to Hypusine—Structural Basis for Substrate Recognition by Human Deoxyhypusine Synthase
Source: Biomolecules. 2020 Mar 30;10(4):522. doi: 10.3390/biom10040522 (PMC7226451; doi:10.3390/biom10040522)
Supplement: Supplementary file 1 [file biomolecules-10-00522-s001.zip]

Archive with 2 entries (2 files):
- SUPPLEMENT_FIGURES.pdf
- SUPPLEMENT_VIDEO.avi
